# Supplementary material for: Enhancement of Vaccine-Induced T-Cell Responses by PD-L1 Blockade in Calves
Source: Vaccines (Basel). 2023 Mar 1;11(3):559. doi: 10.3390/vaccines11030559 (PMC10051159; doi:10.3390/vaccines11030559)
Supplement: Supplementary file 1 [file vaccines-11-00559-s001.zip]

Archive with 1 entries (1 files):
- vaccines-2232578-supplementary.pptx
